# Supplementary material for: The body and the fading away of abstract concepts and words: a sign language analysis
Source: Front Psychol. 2014 Jul 29;5:811. doi: 10.3389/fpsyg.2014.00811 (PMC4114187; doi:10.3389/fpsyg.2014.00811)
Supplement: Supplementary file 1 [file DataSheet1.ZIP]

Archive with 14 entries (14 files):
- 17 TO HEAR.jpg
- 18 PERCEIVE-THROUGH-SIGHT.jpg
- 19 PERCEIVE-THROUGH-HEARING.jpg
- 20 SEEM.jpg
- 21 TO LEARN.jpg
- 22 ACKNOWLEDGED.jpg
- 23 TO REMEMBER.jpg
- 24 TO THINK.jpg
- 25 MAYBE.jpg
- 26 TO CONSTRAIN.jpg
- 27 TO BE CONSTRAIN.jpg
- 28 TO EXPRESS ONESELF.jpg
- 29 COMMUNICATION.jpg
- 16 TO SEE.jpg
